# Supplementary material for: Structural basis for inhibition of an archaeal CRISPR–Cas type I-D large subunit by an anti-CRISPR protein
Source: Nat Commun. 2020 Nov 25;11:5993. doi: 10.1038/s41467-020-19847-x (PMC7689449; doi:10.1038/s41467-020-19847-x)
Supplement: Supplementary file 4 — Source Data [file 41467_2020_19847_MOESM4_ESM.xlsx]

## Sheet: Figure 4a
Figure 4a	Radio-labeled DNA
	20201029-1-[Phosphor].tif

## Sheet: Figure 4b
Figure 4b	Radio-labeled DNA
	20200306-EMSA dsNTS with AcrID1[Phosphor].tif

## Sheet: Figure 4c
Figure 4c	Radio-labeled DNA
	dsDNA cleavage preincubations.tif
